# Supplementary material for: Myasthenia Gravis and Pregnancy: Clinical Management and Maternal–Neonatal Outcomes
Source: Medicina (Kaunas). 2026 Jun 26;62(7):1238. doi: 10.3390/medicina62071238 (PMC13413451; doi:10.3390/medicina62071238)
Supplement: Supplementary file 1 [file medicina-62-01238-s001.zip]

Archive with 1 entries (1 files):
- medicina-4283203-supplementary.pdf
